# Supplementary material for: Association between work sick-leave absenteeism and SARS-CoV-2 notifications in the Netherlands during the COVID-19 epidemic
Source: Eur J Public Health. 2024 Mar 21;34(3):497–504. doi: 10.1093/eurpub/ckae051 (PMC11161148; doi:10.1093/eurpub/ckae051)
Supplement: ckae051_Supplementary_Data [file ckae051_supplementary_data.zip]

Archive with 9 entries (8 files):
- ckae051_Supplementary_Data/
- ckae051_Supplementary_Data/ejph-2023-08-om-0463-File004.pdf
- ckae051_Supplementary_Data/ejph-2023-08-om-0463-File005.pdf
- ckae051_Supplementary_Data/ejph-2023-08-om-0463-File006.pdf
- ckae051_Supplementary_Data/ejph-2023-08-om-0463-File007.pdf
- ckae051_Supplementary_Data/ejph-2023-08-om-0463-File008.pdf
- ckae051_Supplementary_Data/ejph-2023-08-om-0463-File009.pdf
- ckae051_Supplementary_Data/ejph-2023-08-om-0463-File010.pdf
- ckae051_Supplementary_Data/ejph-2023-08-om-0463-File011.pdf
